# Supplementary material for: Genomewide transcriptional signatures of migratory flight activity in a globally invasive insect pest
Source: Mol Ecol. 2015 Sep 28;24(19):4901–11. doi: 10.1111/mec.13362 (PMC5102652; doi:10.1111/mec.13362)
Supplement: Supplementary file 2 — Data S1. A list of differentially expressed genes, corresponding annotations and fold changes for the China and Greece flight mill experiments. [file MEC-24-4901-s002.xlsx]

## Sheet: candidate genes
		edgeR						deseq2
		greece			china			greece			china
gene name	description	FC (log)	FC (linear)	FDR	FC (log)	FC (linear)	FDR	FC (log)	FC (linear)	FDR	FC (log)	FC (linear)	FDR	role in flight physiology
HaOG200803	HarmOBP6	2.40439	5.29413	0.0011424	3.30767	9.90167	0.00281224	1.52727	2.88239	0.00206926	2.89423	7.43445	1.9e-24	odorant binding protein
HaOG202884	BMORI:retinoid-inducible serine carboxypeptidase-like isoform X1				9.19551	586.306	2.89608e-05				2.68549	6.43298	1.53e-08
HaOG203022	serine protease HP21 precursor				3.41142	10.64	0.0329215				2.46547	5.52308	2.75e-09
HaOG200802	HaOBP3										1.85694	3.62239	7.99e-06	odorant binding protein
HaOG211720	BMORI:uncharacterized protein LOC101744346										1.75821	3.38278	0.00134179
HaOG200189	HaCCE107										1.71811	3.29006	0.00123818
HaOG205418	BMORI:purine nucleoside phosphorylase-like isoform X1										1.69052	3.22773	3.84e-13	de novo' IMP biosynthetic process/purine biosynthesis
HaOG202624	BMORI:uncharacterized protein PFB0145c-like										1.64857	3.13523	0.00208506
HaOG215955	DMELA:A8DYP4 CG2765 isoform C										1.63366	3.103	1.02e-11
HaOG204898	BMORI:putative inorganic phosphate cotransporter-like isoform X1										1.56921	2.96742	3.21e-05
HaOG204897	BMORI:pyroglutamyl-peptidase 1-like isoform X1										1.55197	2.93218	0.000918963
HaOG217167	DMELA:Q6NR70 Neuroligin										1.52327	2.87443	0.00456035
HaOG206145	BMORI:bifunctional purine biosynthesis protein PURH-like										1.50392	2.83612	3.56e-12	de novo' IMP biosynthetic process/purine biosynthesis
HaOG216414	BMORI:mucin-2-like										1.49012	2.80912	0.0021859
HaOG200389	BMORI: cocoonase precursor BMORI:HaTryp035										1.47558	2.78095	0.01906
HaOG200008	CYP304F1_Ha										1.4523	2.73643	0.00791368
HaOG209634	BMORI:uncharacterized protein PFB0145c-like										1.4417	2.7164	0.000711319
HaOG210192	BMORI:xanthine dehydrogenase-like										1.42169	2.67899	0.0322075
HaOG214272	BMORI:uncharacterized protein LOC101741787										1.41592	2.66829	0.0254419
HaOG207308	BMORI:glycine cleavage system H protein mitochondrial-like										1.40741	2.65261	0.000151115
HaOG210830	BMORI:LOW QUALITY PROTEIN: adenylosuccinate lyase-like										1.40601	2.65004	4.51e-08	de novo' IMP biosynthetic process/purine biosynthesis
HaOG214659	BMORI:putative fatty acyl-CoA reductase CG5065-like										1.40383	2.64603	1.07e-12	beta oxidation (fatty acid metabolism)
HaOG202735	BMORI:uncharacterized protein LOC101742343										1.40335	2.64516	0.043424
HaOG201517	BMORI:cytochrome b5-like isoform X4										1.35738	2.5622	0.010311
HaOG200265	HarUGT40F1 ALT:HarUGT_18b										1.3427	2.53626	0.0363904
HaOG200042	CYP340K10_Ha										1.29994	2.46218	0.0856362
HaOG207306	BMORI:protein henna-like isoform X3										1.29393	2.45195	0.00132109
HaOG200216	HaGSTe03										1.29268	2.44982	0.083901	oxidative stress
HaOG202350	BMORI:phosphoribosyl pyrophosphate synthetase										1.28527	2.43728	3.84e-13	nucleotide biosynthetic process
HaOG201899	BMORI:larval cuticle protein LCP-30 precursor										1.27583	2.42138	0.000542997
HaOG207173	BMORI:circadian clock-controlled protein-like										1.25756	2.3909	0.0793137
HaOG216422	BMORI:phosphorylated CTD-interacting factor 1-like										1.2524	2.38237	0.00599309
HaOG210194	BMORI:xanthine dehydrogenase-like										1.25188	2.38152	0.0919198
HaOG216233	HSAPI:A2PYH4 Probable ATP-dependent DNA helicase HFM1 BMORI:activating signal cointegrator 1 complex subunit 3-like										1.2485	2.37594	0.0930832
HaOG216672	BMORI:phosphoserine aminotransferase 1										1.23765	2.35814	0.00125563
HaOG200247	HaGSTs08										1.23611	2.35562	0.0270931	oxidative stress
HaOG210782	BMORI:zinc finger protein 41-like										1.23489	2.35363	0.0579917
HaOG211200	BMORI:4-hydroxyphenylpyruvate dioxygenase-like										1.2234	2.33496	2.38e-05
HaOG212284	BMORI:vanin-like protein 3-like	1.57999	2.98968	0.0385161				1.1958	2.29072	0.0210506	1.20954	2.31264	5.53e-07
HaOG215476	BMORI:sodium-coupled monocarboxylate transporter 1-like										1.20945	2.31249	0.0695029
HaOG200276	HarUGT33M1 ALT:HarUGT_24										1.20796	2.3101	0.0254419
HaOG210330	BMORI:kynureninase										1.2019	2.30042	0.0351957
HaOG208162	BMORI:phosphoribosylaminoimidazole carboxylase phosphoribosylaminoimidazole succinocarboxamide synthetase										1.18489	2.27347	5.21e-05	de novo' IMP biosynthetic process/purine biosynthesis
HaOG200019	CYP324A7_Ha										1.17864	2.26364	0.0936948
HaOG216415	DMELA:A1ZBA8 CG5493										1.16952	2.24937	0.0251591
HaOG215117	BMORI:probable G-protein coupled receptor Mth-like 3-like										1.16419	2.24107	0.0590826
HaOG207102	BMORI:uncharacterized protein LOC101743439										1.1341	2.19481	0.0908581
HaOG216270	DMELA:Q9VMC6 CG9547										1.12931	2.18754	0.000166812
HaOG200301	HaABCC4 ALT:HaABC-C-15-1-F										1.11926	2.17236	0.0940217
HaOG212133	BMORI:putative aldehyde dehydrogenase family 7 member A1 homolog										1.10985	2.15823	0.00937648
HaOG206346	BMORI:probable bifunctional methylenetetrahydrofolate dehydrogenase/cyclohydrolase 2-like isoform X1										1.10392	2.14938	0.00273912
HaOG201802	BMORI:zonadhesin-like										1.09928	2.14248	0.00495588
HaOG205431	BMORI:cuticular protein hypothetical 27 precursor										1.0824	2.11755	0.0682749
HaOG214944	BMORI:WD repeat-containing protein 74-like										1.07879	2.11227	0.0838684
HaOG212587	BMORI:putative glycogen [starch] synthase-like										1.05611	2.07932	0.0601973
HaOG204297	unknown										1.05339	2.07541	0.00126567
HaOG208753	BMORI:uncharacterized protein LOC101735858										1.04511	2.06352	0.0919198
HaOG210014	BMORI:probable methylmalonate-semialdehyde dehydrogenase [acylating]										1.00376	2.00522	0.00278006
HaOG201817	BMORI:d-2-hydroxyglutarate dehydrogenase										1.0001	2.00014	0.0135568
HaOG201719	BMORI:epoxide hydrolase 4-like										0.993591	1.99114	0.043271	juvenile hormone degradation
HaOG206097	DMELA:Q9VU89 CG10710										0.990133	1.98637	0.0230194
HaOG209040	BMORI:uncharacterized protein LOC101744968										0.988343	1.98391	0.0251591
HaOG211641	BMORI:synaptic vesicle 2-related protein-like										0.974753	1.96531	0.0254419
HaOG201859	BMORI:lipoamide acyltransferase component of branched-chain alpha-keto acid dehydrogenase complex										0.957661	1.94216	0.00286538
HaOG206821	BMORI:c-1-tetrahydrofolate synthase										0.948641	1.93005	1.32e-07	de novo' IMP biosynthetic process/purine biosynthesis
HaOG201760	DMELA:Q9VHB8 CG8199										0.934044	1.91062	0.00103545
HaOG206725	DMELA:Q9VH09 CG3999										0.928047	1.9027	0.0133152
HaOG202148	BMORI:uncharacterized protein LOC101742880										0.927672	1.9022	0.015055
HaOG209232	DMELA:B7Z0X1 CG3011 isoform B										0.911898	1.88152	0.00231953
HaOG214666	DMELA:Q9VN13 AT24389p										0.910794	1.88008	0.0189092
HaOG213872	DMELA:Q9VRD9 CG1753 isoform A										0.904303	1.87164	0.0297538
HaOG204252	BMORI:solute carrier family 25 member 35-like										0.894878	1.85945	0.0868104
HaOG216832	DMELA:Q8MLP3 CG3376 isoform B										0.892175	1.85597	0.0993224
HaOG213224	BMORI:group 3 secretory phospholipase A2-like										0.890009	1.85319	0.0371651	lipid mobilisation
HaOG215693	DMELA:Q9VZI8 Fumarylacetoacetase										0.88813	1.85078	0.015055
HaOG206723	BMORI:phosphoribosylformylglycinamidine synthase-like										0.875498	1.83464	0.00294076	de novo' IMP biosynthetic process/purine biosynthesis
HaOG201695	BMORI:acyl-coenzyme A dehydrogenase										0.870591	1.82841	0.0021859	beta oxidation (fatty acid metabolism)
HaOG207052	BMORI:trifunctional purine biosynthetic protein adenosine-3-like										0.865214	1.82161	0.0520339	de novo' IMP biosynthetic process/purine biosynthesis
HaOG206745	BMORI:succinyl-CoA:3-ketoacid coenzyme A transferase 1										0.862431	1.8181	0.0405958	ketone catabolism
HaOG212003	DMELA:Q7K204 CG6049 isoform A										0.861283	1.81665	0.025093
HaOG208751	BMORI:3-hydroxyacyl-CoA dehydrogenase										0.859865	1.81487	0.00585301	beta oxidation (fatty acid metabolism)
HaOG215394	BMORI:probable galactose-1-phosphate uridylyltransferase-like										0.851397	1.80425	0.0578309
HaOG217047	BMORI:probable 2-oxoglutarate dehydrogenase E1 component DHKTD1 homolog										0.840474	1.79064	0.00368903
HaOG215108	BMORI:phosphoserine phosphatase-like isoform X1										0.836873	1.78617	0.00132109
HaOG206222	BMORI:RING finger protein B-like										0.825428	1.77206	0.0835253
HaOG214738	BMORI:d-3-phosphoglycerate dehydrogenase-like										0.799743	1.74079	0.0970452
HaOG210481	BMORI:S-adenosyl-L-homocysteine hydrolase										0.784823	1.72288	0.00103545
HaOG203430	BMORI:aminomethyltransferase mitochondrial-like										0.784657	1.72268	0.0031329
HaOG213406	BMORI:uncharacterized protein LOC101739533										0.77761	1.71429	0.0856362
HaOG202062	BMORI:LOW QUALITY PROTEIN: protein scabrous-like										0.77022	1.70553	0.0672955
HaOG200263	HarUGT40F2 ALT:HarUGT_19										0.769856	1.7051	0.043424
HaOG207031	BMORI:frataxin homolog										0.765593	1.70007	0.0523853
HaOG207602	BMORI:fatty acid synthase-like										0.752958	1.68525	0.09949	fatty acid synthesis
HaOG205048	BMORI:inositol-trisphosphate 3-kinase B-like										0.750846	1.68278	0.0334171	lipid signalling
HaOG200805	HarmOBP5										0.728699	1.65714	0.0868104	odorant binding protein
HaOG216998	BMORI:transmembrane protein 135-like										0.718098	1.64501	0.0930832
HaOG208245	BMORI:probable NADH dehydrogenase [ubiquinone] 1 alpha subcomplex subunit 12-like										0.702116	1.62689	0.0574447
HaOG201543	BMORI:zinc finger protein 16-like										0.697236	1.6214	0.0607571
HaOG213528	BMORI:molybdenum cofactor biosynthesis protein 1-like										0.688065	1.61112	0.0095293
HaOG213578	HSAPI:Q15750 TGF-beta-activated kinase 1 and MAP3K7-binding protein 1 BMORI:tak1										0.679278	1.60134	0.0987248
HaOG215892	BMORI:mitochondrial folate transporter/carrier-like isoform X1										0.672333	1.59365	0.0973901
HaOG213115	BMORI:protein unc-80 homolog										0.66382	1.58427	0.090247
HaOG211048	HSAPI:Q8NFI3 Cytosolic endo-beta-N-acetylglucosaminidase BMORI:uncharacterized protein LOC101738110 isoform X1										0.639771	1.55808	0.0647288
HaOG208163	BMORI:amidophosphoribosyltransferase-like										0.632704	1.55047	0.084847	de novo' IMP biosynthetic process/purine biosynthesis
HaOG203570	BMORI:transmembrane BAX inhibitor motif-containing protein 5										0.606199	1.52224	0.0396569
HaOG208389	BMORI:probable peroxisomal acyl-coenzyme A oxidase 1-like										0.561738	1.47605	0.0813046	beta oxidation (fatty acid metabolism)
HaOG210853	DMELA:Q8IPU3 CG4365 isoform C										-0.599858	-1.51557	0.0236696
HaOG203525	BMORI:zinc transporter ZIP3-like										-0.626678	-1.54401	0.0363904
HaOG202389	DMELA:Q9VLC5 Aldehyde dehydrogenase										-0.627358	-1.54473	0.010311
HaOG212852	DMELA:Q9V6L0 Probable lysine-specific demethylase 4B BMORI:KDM4										-0.646552	-1.56542	0.0778818
HaOG203600	BMORI:NADH dehydrogenase (ubiquinone) complex I assembly factor 6-like										-0.676826	-1.59862	0.015055
HaOG207601	BMORI:fatty acid synthase-like										-0.679431	-1.60151	0.0312233	fatty acid synthesis
HaOG202841	BMORI:lysyl oxidase homolog 3-like										-0.69568	-1.61965	0.0234423	flight muscle/structure
HaOG200527	serine-protease-inact										-0.705573	-1.63079	0.0179787
HaOG213260	BMORI:probable alpha-aspartyl dipeptidase-like										-0.723242	-1.65089	0.0252356
HaOG206734	BMORI:protein THEM6-like										-0.727833	-1.65615	0.00888973
HaOG211574	HSAPI:P41208 Centrin-2 BMORI:centrin										-0.728197	-1.65657	0.0226358
HaOG204210	BMORI:C-type lectin 11 precursor										-0.75103	-1.68299	0.083901
HaOG203399	DMELA:P04388 Ras-like protein 2 BMORI:ras-like protein 2										-0.792019	-1.7315	0.0363904
HaOG200448	HaTryp105										-0.809979	-1.75319	0.0121512
HaOG212289	DMELA:Q7JWI7 CG11665										-0.837072	-1.78642	0.0375877
HaOG206453	BMORI:intraflagellar transport protein 80 homolog										-0.865191	-1.82158	0.085341
HaOG203369	BMORI:pericentrin-like										-0.892503	-1.85639	0.0223004
HaOG209242	DMELA:Q8SXS4 CG13704										-0.89429	-1.8587	0.00320598
HaOG215397	BMORI:zinc finger protein Xfin-like										-0.89949	-1.86541	0.0970452
HaOG207393	BMORI:three prime repair exonuclease 2-like isoform X3										-0.902915	-1.86984	0.0480218
HaOG211959	BMORI:aldose reductase-like										-0.914727	-1.88521	0.0744644
HaOG207620	BMORI:dynein light chain roadblock-type 2 isoform X1										-0.920352	-1.89258	0.0256956
HaOG211659	BMORI:uncharacterized protein LOC101735900										-0.932658	-1.90879	0.0672955
HaOG204554	BMORI:uncharacterized protein LOC101735388										-0.938058	-1.91595	0.0107503
HaOG200636	HarmOBP42										-0.943863	-1.92367	0.0474725	odorant binding protein
HaOG213940	BMORI:uncharacterized protein LOC101739747										-0.967834	-1.9559	0.069408
HaOG212190	BMORI:uncharacterized protein LOC101745048										-0.971536	-1.96093	0.0135568
HaOG210561	BMORI:organic cation transporter protein-like										-0.992848	-1.99011	0.0776395
HaOG216552	BMORI:xaa-Pro aminopeptidase 1-like partial										-1.00138	-2.00191	0.0942898
HaOG204962	BMORI:nephrin-like										-1.00169	-2.00235	0.0405052
HaOG210010	BMORI:uncharacterized protein LOC101739747										-1.01216	-2.01693	0.0647593
HaOG213146	BMORI:glutamine synthetase 2 cytoplasmic-like isoform X1										-1.05365	-2.07577	0.0835253
HaOG208446	BMORI:alpha-tocopherol transfer protein-like										-1.05407	-2.07638	0.0049484
HaOG206607	BMORI:uncharacterized protein LOC101739351 isoform X2										-1.07662	-2.10909	0.0363904
HaOG215447	BMORI:lysosome membrane protein 2-like										-1.08691	-2.12419	0.064811
HaOG207357	BMORI:uncharacterized protein LOC101737071										-1.09192	-2.13158	0.043424
HaOG217175	BMORI:LOW QUALITY PROTEIN: suppressor APC domain-containing protein 2-like										-1.12315	-2.17823	0.0107503
HaOG211110	BMORI:apolipophorins isoform X2										-1.13663	-2.19866	0.00231953	lipid transport
HaOG207449	BMORI:myofilin isoform B										-1.13782	-2.20048	0.085341	flight muscle/structure
HaOG211220	BMORI:arylsulfatase I-like										-1.14363	-2.20936	0.00123818
HaOG203721	BMORI:facilitated trehalose transporter Tret1-2 homolog										-1.15106	-2.22078	0.0993224
HaOG200170	HaCCE056										-1.16583	-2.24362	0.0297538
HaOG205098	DMELA:Q7JZJ3 Cuticular protein 56F										-1.17978	-2.26542	0.0853511
HaOG205104	BMORI:uncharacterized protein LOC101737569										-1.18892	-2.27982	0.0256956
HaOG209472	BMORI:major facilitator superfamily domain-containing protein 6-like										-1.19035	-2.28208	0.00495588
HaOG210991	BMORI:uncharacterized protein LOC101737207										-1.19079	-2.28278	0.0908581
HaOG210553	DMELA:Q6IGN6 CG34228										-1.20121	-2.29932	0.0263432
HaOG211927	BMORI:zonadhesin-like										-1.20244	-2.30129	0.00310407
HaOG206659	BMORI:elongation of very long chain fatty acids protein 2-like										-1.21602	-2.32305	0.000116016	fatty acid synthesis
HaOG207963	BMORI:prominin-like protein-like										-1.22375	-2.33553	0.0838684
HaOG200392	HaTryp038										-1.23018	-2.34596	0.0371651
HaOG203797	BMORI:carbonyl reductase [NADPH] 3-like										-1.23184	-2.34866	0.0021859
HaOG211951	BMORI:protein four-jointed-like										-1.23916	-2.36061	0.00310407
HaOG212457	BMORI:phosphatidylinositol 4 5-bisphosphate 3-kinase catalytic subunit delta isoform-like										-1.28993	-2.44516	0.0194472
HaOG200171	HaCCE057										-1.29093	-2.44686	0.0263211
HaOG208142	BMORI:tropinone reductase 2-like										-1.29354	-2.45129	0.0908581
HaOG204139	BMORI:cyclic AMP response element-binding protein A-like										-1.29774	-2.45843	0.010311	lipid signalling
HaOG207753	BMORI:uncharacterized protein LOC101743506										-1.31172	-2.48237	0.0186187
HaOG215659	BMORI:acyl-CoA Delta(11) desaturase										-1.36955	-2.5839	0.0499877	fatty acid synthesis
HaOG206465	BMORI:putative uncharacterized protein DDB_G0277255-like										-1.38738	-2.61603	0.0135568
HaOG208817	BMORI:uncharacterized protein LOC101736867 partial										-1.38764	-2.61651	0.0451048
HaOG203144	BMORI:neuropeptide receptor A16										-1.41709	-2.67046	0.0371651	neuroendocrine pathway
HaOG213648	BMORI:tigger transposable element-derived protein 6-like										-1.42611	-2.6872	0.00247388
HaOG210022	BMORI:17-beta-hydroxysteroid dehydrogenase 14-like										-1.43099	-2.69632	0.0363904
HaOG200427	HaTryp073										-1.44076	-2.71463	0.0344451
HaOG201882	BMORI:cuticular protein RR-1 motif 26 precursor										-1.4753	-2.78042	0.0254419
HaOG200241	HaGSTs03										-1.48843	-2.80583	0.0248345	oxidative stress
HaOG214833	BMORI:organic cation transporter protein-like										-1.4889	-2.80674	0.00446497
HaOG204827	DMELA:Q9W239 CG4269										-1.65182	-3.14231	2.38e-05
HaOG207012	BMORI:uncharacterized protein LOC101742112										-1.70683	-3.26444	0.00323018
HaOG214069	BMORI:uncharacterized protein LOC101745578										-1.71073	-3.27326	0.00368903
HaOG212429	BMORI:uncharacterized protein LOC101739526										-1.77476	-3.4218	2.38e-05
HaOG203692	DMELA:Q8T0J5 CG7675 isoform A										-1.78862	-3.45483	1.29e-09
HaOG214106	LOW QUALITY PROTEIN: putative odorant receptor 85b-like										-1.79197	-3.46288	0.000863904
HaOG212676	BMORI:uncharacterized protein LOC101741528				-4.43926	-21.6946	0.0424792				-1.8616	-3.63409	0.00103545
HaOG209430	BMORI:bombyxin B-12 precursor										-1.9967	-3.99086	2.67e-05
HaOG212996	BMORI:uncharacterized protein LOC101740738				-3.7307	-13.2756	0.0424792				-2.08432	-4.24075	5.21e-05
HaOG211178	BMORI:3-oxoacyl-[acyl-carrier-protein] reductase chloroplastic-like										-2.11894	-4.34374	6.31e-06	fatty acid synthesis
HaOG203540	BMORI:EF-hand domain-containing protein 1-like				-3.73038	-13.2726	0.0461815				-2.18283	-4.54045	1.13e-05
HaOG211897	BMORI:putative ATP synthase subunit epsilon mitochondrial-like				-3.37857	-10.4004	0.0307469				-2.27458	-4.83856	6.11e-07	ATP turnover
HaOG216187	BMORI:DNA-damage inducible protein				-3.70677	-13.0571	0.0140473				-2.36298	-5.1443	3.53e-07
HaOG202339	BMORI:RNA-directed DNA polymerase from mobile element jockey-like				-3.7327	-13.2939	0.00281224				-2.76374	-6.79157	2.56e-12
HaOG209647	BMORI:uncharacterized protein LOC101743915	8.67113	407.634	0.00177161
HaOG206809	BMORI:katanin p60 ATPase-containing subunit A-like 2-like	7.6172	196.339	1.9395e-05
HaOG209533	BMORI:uncharacterized protein LOC101746914	6.54306	93.252	0.0146058
HaOG206273	BMORI:neuropeptide receptor B3 precursor	5.31657	39.8518	0.000784569										neuroendocrine pathway
HaOG205472	BMORI:intraflagellar transport protein osm-1-like	4.16265	17.9095	0.0680397
HaOG212567	BMORI:myofilin isoform A	3.15093	8.88228	0.020241										flight muscle/structure
HaOG215723	HSAPI:Q8N7B1 HORMA domain-containing protein 2 BMORI:uncharacterized protein LOC101737689	1.89384	3.71624	0.0617562				1.36205	2.57049	0.00500874
HaOG208624	BMORI:uncharacterized protein LOC101736748	1.8214	3.53423	6.6122e-05				1.57173	2.97261	1.68997e-08
HaOG206195	BMORI:alanine--glyoxylate aminotransferase 2-like	1.48199	2.79334	0.0424886				1.17699	2.26105	0.0124977
HaOG201336	BMORI:multiple C2 and transmembrane domain-containing protein 1-like	-1.55124	-2.93068	0.00565984				-1.27044	-2.41236	0.000393659
HaOG215487	BMORI:collagen alpha-1(II) chain-like	-1.63039	-3.09597	0.0898947				-1.18994	-2.28144	0.0261629				flight muscle/structure
HaOG201365	BMORI:uncharacterized protein LOC101739747	-1.85638	-3.62098	0.00351751				-1.36135	-2.56925	0.00291995
HaOG212120	BMORI:uncharacterized protein LOC101746349	-3.00271	-8.01503	9.87146e-08				-2.10011	-4.28743	4.49132e-09
HaOG207037	HSAPI:B4DY77 Allantoicase isoform CRA_a	-3.74743	-13.4304	0.00706651
HaOG213687	BMORI:rhomboid-related protein 3-like	-4.83545	-28.5506	0.00132812				-1.34682	-2.54351	0.0195253
HaOG208037	BMORI:putative leucine-rich repeat-containing protein DDB_G0290503-like partial	-5.16063	-35.7687	9.26929e-09				-2.45488	-5.48266	2.46963e-10
HaOG216795	BMORI:nucleoside diphosphate kinase 7-like	-5.45258	-43.7914	9.87146e-08				-2.23651	-4.71256	1.68997e-08
HaOG205618	BMORI:tropinone reductase 2-like							-0.990143	-1.98638	0.0155987
HaOG201534	BMORI:protein takeout-like							0.885109	1.8469	0.0434045
HaOG204151	HSAPI:Q9Y646 Carboxypeptidase Q BMORI:carboxypeptidase Q-like							0.936543	1.91394	0.00437703
HaOG200268	HarUGT47A2 ALT:HarUGT_06							-1.2441	-2.36871	0.060369
HaOG203682	DMELA:Q9VV98 CG9701							-1.12725	-2.18441	0.060369
HaOG201926	BMORI:uncharacterized protein LOC101743231							-1.09808	-2.14069	0.0817238
HaOG210054	BMORI:17-beta-hydroxysteroid dehydrogenase 14-like							1.05316	2.07507	0.0907225
HaOG215575	BMORI:uncharacterized protein LOC101740481				8.84264	459.092	0.0169168
HaOG210993	BMORI:uncharacterized protein LOC101745090				-5.19009	-36.5067	0.0307469
HaOG200555	HaLipase28				6.23231	75.1819	0.0424792							lipid mobilisation
